# Supplementary material for: Comparative effectiveness of various combined interventions for type 2 diabetes and obesity: a systematic review and network meta-analysis
Source: Front Endocrinol (Lausanne). 2025 Aug 6;16:1462104. doi: 10.3389/fendo.2025.1462104 (PMC12365605; doi:10.3389/fendo.2025.1462104)
Supplement: Supplementary file 2 [file DataSheet1.zip]

Archive with 10 entries (10 files):
- gelman/BMI_gelman plot.pdf
- gelman/FBG_gelman plot.pdf
- gelman/HbA1c%_gelman plot.pdf
- gelman/HDL-C_gelman plot.pdf
- gelman/HOMA-IR_gelman plot.pdf
- gelman/IL-6_gelman plot.pdf
- gelman/LDL-C_gelman plot.pdf
- gelman/TC_gelman plot.pdf
- gelman/TG_gelman plot.pdf
- gelman/TNF-a┴_gelman plot.pdf
