# Supplementary material for: Comparative effectiveness of various combined interventions for type 2 diabetes and obesity: a systematic review and network meta-analysis
Source: Front Endocrinol (Lausanne). 2025 Aug 6;16:1462104. doi: 10.3389/fendo.2025.1462104 (PMC12365605; doi:10.3389/fendo.2025.1462104)
Supplement: Supplementary file 3 [file DataSheet2.zip]

Archive with 10 entries (10 files):
- rank/BMI_ranko.pdf
- rank/FBG_ranko.pdf
- rank/HbA1c%_ranko.pdf
- rank/HDL-C_ranko.pdf
- rank/HOMA-IR_ranko.pdf
- rank/IL-6_ranko.pdf
- rank/LDL-C_ranko.pdf
- rank/TC_ranko.pdf
- rank/TG_ranko.pdf
- rank/TNF-a┴_ranko.pdf
